# Supplementary material for: In Vitro and In Vivo Effect of Amikacin and Imipenem Combinations against Multidrug-Resistant E. coli
Source: Trop Med Infect Dis. 2022 Oct 2;7(10):281. doi: 10.3390/tropicalmed7100281 (PMC9609961; doi:10.3390/tropicalmed7100281)
Supplement: Supplementary file 1 [file tropicalmed-07-00281-s001.zip]

Archive with 1 entries (1 files):
- tropicalmed-1892949-supplementary.pdf
